# Supplementary material for: Oncologists’ Knowledge, Practice and Attitude toward Fertility Preservation: A National Survey
Source: Life (Basel). 2023 Mar 15;13(3):801. doi: 10.3390/life13030801 (PMC10054663; doi:10.3390/life13030801)
Supplement: Supplementary file 1 [file life-13-00801-s001.zip]

Archive with 1 entries (1 files):
- life-2233505-supplementary.pdf
